# Supplementary material for: Serosurvey of Anti-Toxoplasma gondii Antibodies in Homeless Persons of São Paulo City, Southeastern Brazil
Source: Front Public Health. 2020 Nov 5;8:580637. doi: 10.3389/fpubh.2020.580637 (PMC7674916; doi:10.3389/fpubh.2020.580637)
Supplement: Supplementary file 1 [file Table_1.xlsx]

## Sheet: Variables
1.Sample	2.Age	3.Sex	4.Marital Status	5.Racial self-declaration	9.Educational background	7.Income	8. Assistance by Psychosocial Care Centers (CAPS)	9.Use of licit and/or illicit drugs	Alcohol consumption	Tobacco use	Marijuana use	Cocaine use	Crack use	Other drugs	10.Communication with family	11.City of origin	12.Travel to other cities	13.Homelessness time	14.Resting place	Hostel	Street	Occupancy	15.Causes for becoming homeless	Housing loss	Alcohol and drugs	Unemployment	Other	Family conflicts	16.Pregnant woman	17.Have children	How many children	18.Have own children	19.Pet owner	Dog owner	How many dogs	Cat owner	How many cats	20.Live alone	21.Bath frequency	22.Wash clothes	23.Change clothes frequency	24.Body lice bite	25.Presence of body lice	25.PCV	26.TPP	27. T. gondii	28.HIV
SP01	60	1	1	1	2	1	2	1	1	2	2	2	2	2	2	2	1	12		2	1	2		2	2	1	2	2	2	2	2	1	2	2	0	2	0	1	1	2	2	1	1	42	7.4	Negative	Negative
SP02	51	1	1	2	1	2	2	1	2	2	1	2	2	2	1	1		36		1	2	2		2	2	2	2	1	2	1	1		2	2	0	2	0	1	1	1	2		2	41	6.8	Negative	Negative
SP03	55	1	1	2	1	1	2	1	1	2	2	2	2	2	1	2	1	180		1	2	2		2	2	2	2	1	2	1	3	1	2	2	0	2	0	1	1	1	1	2	2	41	7.0	Negative	Negative
SP04	54	1	1	2	2	2	2	1	2	1	1	1	1	1	1	2	1	54		1	2	2		2	2	2	1	2	2	1	1	1	2	2	0	2	0	1	1	1	2	1	2	42	7.2	Negative	Negative
SP05	27	1	1	2	1	1	2	1	1	2	1	1	2	2	1	1	1	2		1	2	2		2	2	2	2	1	2	2	0	0	2	2	0	2	0	1	1	1	2	2	2	45	7.0	Negative	Negative
SP06	61	1	1	2	1	1	2	1	1	2	2	2	2	2	2	2	2	36		2	1	2		2	2	1	2	2	2	1		1	2	2	0	2	0	2	2	2	2		2	45	8.8	Negative	Negative
SP07	37	1	1	1	2	1	1	1	2	2	2	1	2	2	2	1	1	4		1	2	2		2	2	2	2	1	2	2	0	0	2	2	0	2	0	2	1	2	2	1	1	39	7.6	Negative	Negative
SP08	24	1	1	2	2	1	1	1	2	1	1	2	2	2	2	2	2	2		1	2	2		2	2	1	2	2	2	2	0	0	2	2	0	2	0	2	1	1	1		2	40	7.0	Negative	Negative
SP09	43	1	2	2	2	1	1	1	2	2	1	1	1	2	1	1	1	216		1	2	2		2	1	2	2	2	2	1	3	1	2	2	0	2	0	1	1	2	2	1	2	38	7.0	Negative	Negative
SP11	22	1	1	2	1	1	2	1	2	2	1	2	2	2	2	2	1	14		1	2	2		2	2	1	2	2	2	2	0	0	2	2	0	2	0	2	1	2	2		2	41	7.6	1024	Negative
SP13	57	1	1	2	1	1	1	1	1	1	2	1	2	2	2	2		240		1	2	2		2	2	1	2	2	2	1	4	1						2	1	1	2	1	2	39	7.4	16	Negative
SP14	47	1	1	2		1	2	1	1	2	2	2	2	2	2	1		84		2	1	2		2	2	2	2	1	2	1	2	1	1	1	3	2	0	1	2	2		2	2	39	8.0	16	Negative
SP15	47	1	1	2	2		2	1	2	2	2	1	1	2	1	1	1	8		1	2	2		2	1	2	2	2	2	2	0	0	2	2	0	2	0	1	1	2	1	1	2	40	9.0	Negative	Negative
SP16	54	1	1	1	2	1	1	2	2	2	2	2	2	2	1	2	1	36		1	2	2		2	2	2	2	1	2	2	0	0	2	2	0	2	0	1	1	2	2	1	2	46	8.2	Negative	Negative
SP17	71	1	1	1	1	2	2	1	1	2	2	2	2	2	2	2	1	360		2	1	2		2	2	2	2	1	2	1	2	1	2	2	0	2	0	2	1	1	2	1	2	43	8.0	Negative	Negative
SP18	53	1	1	1	1	1	1	1	1	2	2	1	2	2	1	1	1	228		1	1	2		2	2	2	2	1	2	2	0	0	2	2	0	2	0	1	1	1	2	1	2	37	6.8	Negative	Negative
SP19	49	1	1	2	2	1	2	1	1	2	2	2	2	2	2	1	1	132		2	1	2		2	1	2	2	2	2	1	3	1	1	1	1	2	0	1	1	1	2	1	1	37	7.8	Negative	Negative
SP20	56	1	1	2	1	1	2	2	2	2	2	2	2	2	1	2	1	11		2	2	1		2	2	2	1	2	2	1	4	1	2	2	0	2	0	1	1	1	1	2	2	36	6.6	64	Negative
SP21	55	1	1	2	2	2	2	2	2	2	2	2	2	2	1	2	1	192		1	2	2		2	2	2	1	2	2	1	2	1	2	2	0	2	0	1	1	1	1	1	2	48	6.4	Negative	Negative
SP22	48	1	1	2	1	1	2	1	1	2	2	2	2	2	1	2	1	36		1	2	2		1	2	1	2	2	2	1	2	1	2	2	0	2	0	2	1	1	2	1	1	43	8.6	Negative	Negative
SP23	29	1	1	2	2	1	2	1	2	1	2	2	2	2	1	2	1	12		1	2	2		1	2	2	2	1	2	2	0	0	2	2	0	2	0	1	1	1	2	2	2	48	7.6	64	Negative
SP24	41	1	1	1	2	1	1	1	1	2	2	2	2	2	1	1	1	7		1	2	2		2	2	1	2	2	2	2	0	0	2	2	0	2	0	2	1	2	1	2	2	41	6.8	Negative	Negative
SP25	65	1	1	2	1	2	2	1	1	2	2	2	2	2	2	2	1	96		2	1	2		2	1	2	2	2	2	1	8	1	2	2	0	2	0	2	1	2	1	2	2	34	6.8	Negative	Negative
SP26	59	1	1	1	2	1	1	1	1	2	2	2	2	2	1	2		1		1	2	2		2	1	2	2	2	2	1	5	1						2	1	1	1	2	1	44	7.6	Negative	Negative
SP27	70	1	1	2	2	2	2	1	1	2	1	2	2	1	2	2	1	480		2	1	2		1	2	2	2	2	2	1	4	1						1	2	2	2	1	1	35	8.4	1024	Positive
SP28	48	1	1	2	1	1	2	1	1	2	1	1	1	2	1	2	1	36		2	1	2		2	2	2	2	1	2	2	0	0	2	2	0	2	0	1	2	1	2		2	37	8.2	Negative	Negative
SP29	44	1	2	1	1	1	2	1	2	1	2	2	2	2	1	2	1	2		2	1	2		2	2	2	1	2	2	1	4	1	2	2	0	2	0		1	2	2	2	2	37	7.6	16	Negative
SP30	18	1	1	2	1	1	2	1	2	2	1	2	2	2	2	2	1	72		1	2	2		2	2	2	2	1	2	1	2	1	2	2	0	2	0	1	1	2	2	2	2	45	8.2	16	Negative
SP31	25	1	1	1	1	2	2	1	2	2	2	1	2	2	2	2	1	8		1	2	2		2	1	2	2	1	2	2	0	0	2	2	0	2	0		1	2	2	1	1	38	7.2	Negative	Negative
SP32	32	1	1	2	1	2	2	2	2	2	2	2	2	2	1	2	1	12		1	2	2		2	2	2	2	1	2	2	0	0	2	2	0	2	0	2	1	1	1		1	48	7.4	256	Negative
SP33	33	1	1	2	2	2	1	1	1	2	2	2	2	2	1	1	1	7		1	2	2		2	2	2	2	1	2	1	1	1	2	2	0	2	0	2	1	1	1	2	2	45	6.8	Negative	Negative
SP34	58	2	1	2	1	1	2	2	2	2	2	2	2	2	2	2	2	60		1	1	2		2	2	1	2	1	2	1	4	1	2	2	0	2	0	2	1	1	1	2	2	41	8.0	Negative	Negative
SP35	56	1	1	1	2	1	1	2	2	2	2	2	2	2	1	2	2	12		2	2	1		2	1	2	2	1	2	1	2	1	2	2	0	2	0	2	1	1	2	1	2	44	7.6	Negative	Negative
SP36	42	1	1	2	1	2	2	2	2	2	2	2	2	2	2	2	1	168		2	2	1		2	2	2	2	1	2	1	3	1	1	1	4	2	0	1	1	1	1	1	2	33	7.4	16	Negative
SP37	77	1	1	1	2		2	1	1	2	2	2	2	2	2	2	2	72		2	2	1		2	2	2	1	2	2	1	32	1	2	2	0	2	0	1	2	1	2	1	2	40	7.6	Negative	Negative
SP38	53	1	1	1	2	1	2	2	2	2	2	2	2	2	2	2	1	1		1	2	2							2	2	0	0	2	2	0	2	0	2	1	1	1	1	2	45	7.0	64	Negative
SP39	57	1	1	2	1	1	2	1	1	2	2	2	2	2	1	2	1	12		1	2	2		1	2	2	2	2	2	1	1	1	2	2	0	2	0	1	1	1	2	1	2	43	7.4	16	Negative
SP40	32	1	1	1	2	1	2	1	2	1	2	2	2	2	1	2	1			2	2	1							2	2	0	0	2	2	0	2	0	1	1	1	1		2	45	7.4	64	Negative
SP41	32	1	1	1	1	1	2	1	2	2	2	1	2	2	1	2	1	168		1	2	2		2	1	2	2	1	2	1	1	1	2	2	0	2	0	1	2	2	2	2	2	45	7.8	16	Negative
SP42	51	1	2	2	2	1	2	1	1	2	2	2	2	2	1	2	1	156		1	2	2		2	2	2	2	1	2	1	3	1	2	2	0	2	0	2	1	1	1	1	2	41	7.4	16	Negative
SP43	31	1	1	2	1	1	2	1	2	2	1	1	1	2	2	2	1	144		1	2	1		2	1	2	2	2	2	2	0	0	2	2	0	2	0	1	2	2	2	2	2	41	7.0	Negative	Negative
SP44	64	1	1	1	1	1	2	2	2	2	2	2	2	2	2	1	1	24		1	2	2		2	2	2	2	1	2	1	1	1	2	2	0	2	0	2	1	2	2	1	2	50	8.2	Negative	Negative
SP45	44	1	1	2	1	1	1	1	2	1	1	2	2	2	2	1	1	15		1	2	2		2	1	2	2	2	2	2	0	0						2	1	1	2	2	2	48	7.4	Negative	Negative
SP46	52	1	1	1	1	1	1	1	1	1	1	1	1	1	2	1	1	240		1	2	2		2	1	1	2	2	2	1	2	1	2	2	0	2	0		1	2	2	1	2	47	8.0	16	Negative
SP47	58	1	2	1	1	1	2	1	2	1	2	2	2	2	2	2	1	108		2	1	2		2	2	2	1	2	2	1	4	1	2	2	0	2	0	1	2	2	2	1	1	42	7.0	Negative	Negative
SP48	36	1	1	2	1	1	1	1	1	2	2	2	2	2	2	2	1	24		1	1	2		2	1	2	2	2	2	1	2	1	2	2	0	2	0	2	1	2	2	1	2	45	7.0	256	Negative
SP49	51	1	1	2	1	1	2	2	2	2	2	2	2	2	2	2	1	132		1	2	2		2	2	2	2	1	2	1	5	1	2	2	0	2	0	1	1	2	2	1	2	40	6.4	64	Negative
SP50	19	1	1	2	1	1	2	1	2	2	1	1	2	2	2	1	1	24		1	2	2		2	2	2	2	1	2	2	0	0	2	2	0	2	0		1	1	1		2	42	7.0	Negative	Negative
SP51	28	1	1	2	1	1	2	1	2	2	1	1	1	2	2	1	1	36		2	1	2		2	2	1	2	2	2	2	0	0	1	1	3	1	5		1	2	2	1	2	46	7.0	16	Negative
SP52	49	1	2	2	1	2	1	1	1	2	2	2	2	2	1	1	1	72		1	2	2		2	1	2	2	2	2	1	3	1	2	2	0	2	0	2	1	2	2	2	2	46	8.0	Negative	Negative
SP53	49	1	1	2	1	2	1	1	1	2	2	2	2	2		2		24		1	2	2		1	2	2	2	2	2	2	0	0	2	2	0	2	0		1	1	2		2	43	7.4	Negative	Negative
SP54	31	1	1	2	1	1	1	2	2	2	2	2	2	2	2	2	1	132		1	2	2		2	1	1	2	2	2	1	1		2	2	0	2	0	1	1	1	2	1	2	45	7.8	Negative	Negative
SP55	28	2	1	2	1	1	2	1	1	1	2	2	2	2	1	1	1	4		2	2	1		1	2	2	2	2	1	1	3	1	1	2	0	1	1	2	1	1	1	2	2	33	6.8	Negative	Negative
SP56	31	2	2	2	1	1	2	1	2	2	1	2	2	2	1	1	1	12		2	2	1		1	2	2	2	2	2	1	1	1	1	1	2	2	0	2	1	1	1	1	2	32	7.2	Negative	Negative
SP57	33	2	1	1	2	1	2	1	2	2	1	1	1	2	1	2	1	72		2	2	1		1	2	2	2	2	2	1	1	1	1	1	1	2	0	2	1	1	2		2	39	7.8	Negative	Negative
SP58	25	2	2	2	1	1	2	1	1	1	2	1	2	2	1	2	1	24		2	2	1		2	2	1	2	2	2	1	2		2	2	0	2	0	2	1	2	2		2	39	7.2	Negative	Negative
SP59	35	2	1	2	2	1	2	1	2	2	2	2	1	2	1	1	1	204		2	2	1		2	2	2	2	1	2	1	3	1	1	2	0	1	2	2	1	1	1	2	2	44	6.8	16	Negative
SP60	26	1	1	2	1	1	2	1	1	1	1	1	2	2	1	1	1	101		2	2	1		2	2	2	1	2	2	1	4	1	1	1	1	2	0	1	1	1	1	2	2	43	7.6	Negative	Negative
SP61	36	1	1	2	1	1	2	1	1	1	1	1	1	1	2	2	1	60		2	2	1		2	2	2	2	1	2	1	3	1	1	1	2	2	0	1	2	1	2	2	2	43	8.0	16	Negative
SP62	42	1	1	2	1	1	2	1	1	2	2	1	2	2	1	1	1	120		2	2	1		2	2	2	2	1	2	1	1	2	1	1	1	2	0	2	1	1	1	1	2	43	7.4	Negative	Negative
SP63	46	1	1	2	1	1	2	1	1	2	2	1	2	2	1	2	1	48		2	2	1		2	2	1	2	2	2	2	0	0	1	1	7	2	0	1	1	1	1	2	2	46	7.8	Negative	Negative
SP64	29	2	2	2	2	1	2	2	2	2	2	2	2	2	2	2	1	182		2	2	1		2	2	2	2	1	2	1	3	2	1	2	0	1	1	2	1	1	1	2	2	39	7.8	Negative	Negative
SP65	23	1	1	2	1	1	1	1	1	1	1	1	1	2	2	2	1	8		2	1	2		2	1	2	2	2	2	2	0	0	2	2	0	2	0	1	2	2	2	1	1	48	8.0	Negative	Negative
SP66	29	1	1	2	1	1	2	1	1	2	2	1	2	2	1	1	1	6		1	2	2		2	2	2	2	1	2	2	0	0	2	2	0	2	0	2	1	1	2	2	2	41	7.2	64	Negative
SP67	34	1	1	2	2	1	2	1	1	2	2	2	2	2	1	2	1	7		1	2	2		2	2	2	2	1	2	2	0	0	2	2	0	2	0	2	1	1	2	2	2	48	7.2	Negative	Negative
SP68	55	1	1	2	2	1	1	2	2	2	2	2	2	2	1	1	1	36		1	2	2		2	2	1	2	2	2	1	1	1	2	2	0	2	0	1	1	1	1	1	2	46	7.6	16	Negative
SP69	22	1	1	2	1	1	2	1	2	2	2	1	2	2	1	2	1	1		1	2	2		2	2	1	2	2	2	2	0	0	2	2	0	2	0	2	1	1	2		2	52	8.2	Negative	Negative
SP70	43	1	1	2	1	1	2	1	1	2	2	2	2	2	1	2	2	1		1	2	2		2	2	2	2	1	2	1	2	1	2	2	0	2	0	2	1	1	1	1	2	43	8.4	16	Negative
SP71	59	2	1	2	1	2	2	2	2	2	2	2	2	2	1	2	2	12		1	2	2		1	2	2	2	2	2	2	0	0	2	2	0	2	0	2	1	1	2	1	2	42	8.2	Negative	Negative
SP72	47	1	1	2	2	1	1	2	2	2	2	2	2	2	1	2	2	24		1	2	2		2	2	1	2	2	2	1	1	1	2	2	0	2	0	2	1	1	1	2	2	47	8.2	Negative	Negative
SP73	33	1	1	2	2	1	1	1	2	2	2	1	2	2	2	2	1	48		1	2	1		2	2	1	1	2	2	2	0	0	2	2	0	2	0	1	2	2	2	1	2	47	8.2	64	Negative
SP74	42	1	1	2	1	1	2	1	1	1	2	2	2	2	2	2	1	8		2	1	2		2	2	1	2	2	2	1	11	1	2	2	0	2	0	2	2	1	2		2	45	7.4	16	Negative
SP75	56	1	1	2	2	1	2	1	1	1	2	2	2	2	1	1	1	72		1	2	2		2	1	2	2	1	2	1	2	1	2	2	0	2	0	1	1	1	1	1	1	48	9.0	Negative	Negative
SP76	43	1	1	2	1	1	1	1	1	2	2	1	2	2	2	2	1	3		1	2	2		2	2	2	2	1	2	1	5	1	2	2	0	2	0		1	2	1		2	44	8.2	Negative	Negative
SP77	25	1	1	2	1	1	1	1	1	2	1	1	2	2	2	1	1	12		1	2	2		2	2	2	2	1	2	1	2	1	2	2	0	2	0	2	1	1	1	1	2	47	7.0	16	Negative
SP78	19	1	1	2	1	1	1	2	2	2	2	2	2	2	1	1	2	10		1	2	2		2	2	2	1	2	2	2	0	0	2	2	0	2	0	2	1	1	1	1	2	43	6.8	Negative	Negative
SP79	65	1	1	2	1	1	1	1	1	2	2	2	2	2	1	2	1	120		1	2	2		2	1	2	2	2	2	1	1	1	2	2	0	2	0	2	1	1	2	1	1	45	7.8	Negative	Negative
SP80	60	1	1	1	1	1	2	1	1	2	2	2	2	2	1	2	2	36		1	1	2		2	2	1	2	2	2	1	4	1	2	2	0	2	0	2	1	2	2	1	1	41	8.0	Negative	Negative
SP81	39	1	1	2	2	1	1	1	2	1	1	2	2	2	1	1	1	24		1	2	2		1	2	1	2	2	2	1	1	1	2	2	0	2	0	1	1	1	2	1	2	42	7.8	Negative	Negative
SP82	51	1	1	1	2	1	2	1	1	1	2	2	2	2	1	1	2	3		2	1	2		2	2	2	2	1	2	1	2	1	2	2	0	2	0	2	2	2		1	2	33	8.4	16	Negative
SP83	21	1	1	2	1	1	2	1	2	1	1	1	1	2	2	2	1	6		1	2	2		2	1	2	1	2	2	2	0	0	2	2	0	2	0	2	1	1	2	2	2	43	7.6	16	Negative
SP84	31	1	1	2	2	1	2	1	1	1	2	2	2	2	2	2	1	30		1	1	2		2	2	2	2	1	2	1	1	1	2	2	0	2	0	2	2	2	1	1	2	39	8.8	Negative	Negative
SP85	38	1	1	2	1	1	2	1	1	2	2	1	2	2	2	2	1	24		2	2	1		2	1	2	2	2	2	1	5	1	2	2	0	2	0	1	1	1	1	2	2	45	7.8	Negative	Negative
SP86	61	1	1	2	1	1	2	2	2	2	2	2	2	2	2	2	1	240		1	2	2		2	2	2	1	2	2	2	0	0	2	2	0	2	0	1	1	1	1	1	2	41	7.2	Negative	Negative
SP87	50	1	1	2	1	1	2	1	1	2	2	2	2	2	2	1	2	12		2	1	2		2	2	2	1	2	2	1	3	1	2	2	0	2	0	1	2	2	2	1	2	42	8.2	Negative	Negative
SP88	41	1	1	2	1	1	2	1	1	2	2	2	2	2	1	2	2	264		2	1	2		2	1	2	2	2	2	1	2	1	2	2	0	2	0	2	1	2	2	1	2	42	9.0	Negative	Negative
SP89	51	1	1	2	1	1	2	1	1	2	2	2	2	2	2	2	1	120		2	1	2		2	1	2	2	2	2	2	0	0	1	1	1	2	0	2	2	1	2	1	2	40	8.6	Negative	Negative
SP90	38	1	1	2	1	1	1	1	1	1	2	2	2	2	1	2	1	240		2	1	2		2	1	2	2	2	2	1	1	1	1	1	2	2	0	2	1	1	2	1	2	37	8.8	16	Negative
SP91	60	2	1	2	1	1	2	1	1	1	2	2	2	2	1	1	1	300		2	1	2		2	2	2	1	2	2	1	3	1	1	1	7	2	0	2	2	2	2	2	2	37	8.2	16	Negative
SP92	52	1	1	2	1	2	2	1	1	1	1	1	2	2	2	1	2	120		2	1	2		2	2	2	1	2	2	1	1	1	1	1	1	2	0	2	2	1	2	2	2	44	7.4	Negative	Negative
SP93	52	1	1	2		1	1	1	1	2	2	2	2	2	1	2	1			1	2	2		2	1	2	2	1	2	1	1	1	1	1	1	2	0	1	1	1		2	2	44	8.0	16	Negative
SP94	45	1	1	2	1	1	2	2	2	2	2	2	2	2	2	2	1	24		1	2	2		2	2	2	2	1	2	1	1	1	2	2	0	2	0	2	1	1	1	2	2	41	7.8	Negative	Negative
SP95	31	1	1	2	1	1	2	2	2	2	2	2	2	2	2	2	1	60		1	2	2		2	2	1	2	1	2	2	0	0	2	2	0	2	0	1	1	1	2	2	2	46	7.6	Negative	Negative
SP96	50	1	1	1	2	1	2	1	1	1	2	2	2	2	2	1	2	192		1	2	2		2	2	1	2	1	2	1	2	1	2	2	0	2	0	2	1	2	2	1	2	50	7.8	Negative	Negative
SP97	47	1	1	2	1	1	2	1	1	2	2	2	2	2	1	2	2	36		1	2	2		2	2	1	2	2	2	2	0	0	2	2	0	2	0	2	1	1	2	1	2	45	7.8	16	Negative
SP98	45	1	1	2	1	1	2	2	2	2	2	2	2	2	2	2	2	5		2	2	1		2	2	2	1	2	2	1	4	1	2	2	0	2	0	1	2	2	2	2	2	38	7.4	16	Negative
SP99	45	1	1	2	1	2	2	2	2	2	2	2	2	2	2	1	1	24		1	2	2		2	2	1	2	2	2	1	2	1	2	2	0	2	0	2	1	1	2	1	2	42	7.6	16	Negative
SP100	63	1	1	2	1	1	2	1	2	1	2	2	2	2	1	2	1	18		1	2	2		2	2	1	2	1	2	1	5	2	2	2	0	2	0	1	1	1	2	1	2	48	7.6	Negative	Negative
SP101	49	1	1	2	1	2	1	1	1	1	1	2	2	2	2	2	1	48		1	2	2		2	1	2	2	1	2	1	2	1	2	2	0	2	0	2	1	1	2	1	1	40	8.0	16	Negative
SP102	52	1	1	2	1	2	2	1	1	2	1	1	2	2	2	2		12		1	2	2		2	1	2	2	1	2	1	3	1	2	2	0	2	0	2	1	2	2	1	2	44	6.4	Negative	Negative
SP103	45	2	1	2	1	2	2	2	2	2	2	2	2	2	1	2	1	36		1	2	2		2	2	2	1	1	2	1	4	1	2	2	0	2	0	1	1	1	1	2	2	44	7.6	64	Negative
SP104	27	1	1	2	2	1	2	2	2	2	2	2	2	2	2	2	1	1		1	2	2		2	2	1	2	2	2	2	0	0	2	2	0	2	0	1	1	1	1	2	2	42	7.2	Negative	Positive
SP105	32	1	1	1	2	1	2	2	2	2	2	2	2	2	1	2	2	72		2	1	2		2	2	2	1	2	2	2	0	0	2	2	0	2	0	1	1	2	2	1	2	48	8.0	Negative	Negative
SP106	42	2	2	2	1	1	2	2	2	2	2	2	2	2	1	2	1	24		2	2	1		1	2	1	2	2	2	1	6	1	1	2	0	1	1	2	1	1	1	2	2	39	7.4	Negative	Negative
SP107	32	1	2	2	2	1	2	1	1	2	2	2	2	2	1	2	1			1	2	2							2	1	2		2	2	0	2	0	2	1	1	1	2	2	48	7.6	16	Negative
SP108	31	1	1	2	1	1	1	1	1	2	2	2	1	2	2	2	1	156		1	2	2		2	1	1	1	1	2	1	2	1	2	2	0	2	0	2	1	1	1	1	1	41	8.0	64	Negative
SP109	50	1	1	1	2	1	1	1	2	2	2	2	2	1	1	1	1			2	2	2		2	2	1	2	2	2	2	0	0	2	2	0	2	0	1	2	2	2	1	1	40	7.2	Negative	Negative
SP110	38	1	1	1	2	1	2	1	1	2	2	2	2	2	1	2	2	48		1	2	2		2	2	2	2	1	2	2	0	0	2	2	0	2	0	2	1	1	1	1	2	48	7.6	16	Negative
SP111	24	2	2	2	1	1	2	2	2	2	2	2	2	2	1	1	1			2	2	1							1	1	7	1	2	2	0	2	0	2	1	1	1	2	2	37	7.0	Negative	Negative
SP112	34	1	2	1	2	1	2	2	2	2	2	2	2	2	1		1	4		2	1	2		2	2	1	2	2	2	1	8	1	2	2	0	2	0	2	1	1	1	2	2	41	7.6	Negative	Negative
SP113	50	1	1	2	2	1	1	1	1	1	2	2	2	2	2	1	1	96		2	1	2		2	2	2	2	1	2	1	2	1	2	2	0	2	0	1	1	1	1	1	1	38	8.8	Negative	Negative
SP114	29	1	1	1	1	1	2	1	1	1	1	1	2	2	1	1	2	144		2	2	1		2	1	2	2	2	2	1	1	1	1	1	1	2	0	1	1	1	1	1	2	52	8.6	256	Negative
SP115	28	2	1	2	1	1	2	1	2	1	1	1	2	2	1	2	1	24		2	2	1		2	2	2	2	1	2	1	3	1	1	1	2	2	0	2	1	1	2	2	2	48	7.2	Negative	Negative
SP 116	45	1	1	2	2	1	2	1	1	1	1	1	1	2	1	2	2	48		2	2	1							2	1	6	1	1	1	1	2	0	1	1	1	1	1	2	47	7.4	64	Negative
SP118	25	1	1	2	1	1	2	1	1	1	2	2	2	2	1	2	2	36		2	2	1		2	2	2	2	2	2	1	1	1	1	1	1	2	0	1	1	1	1	2	2	48	7.8	64	Negative
SP119	27	1	1	2	1	1	2	2	2	2	2	2	2	2	1	2	1	7		2	2	1		1	2	1	2	2	2	1	3	2	1	2	0	1	1	2	1	1	1	2	2	37	8.0	Negative	Negative
SP120	24	1	1	2	1	1	2	1	1	2	1	2	2	2	1	2	1	36		2	2	1		2	2	2	2	2	2	2	0	0	1	1	8	2	0	2	1	1	1	2	2	47	8.4	Negative	Negative
SP121	34	1	1	2	1	1	2	1	1	1	1	1	1	2	2	1	2	60		2	2	1		1	1	1	2	1	2	1	2	1	1	1	1	2	0	1	1	1	1	1	2	45	8.2	Negative	Negative
SP122	64	1	1	1	2	1	2	2	2	2	2	2	2	2	1	2	1	240		2	2	1		2	2	1	2	1	2	1	2	1	2	2	0	2	0	1	1	1	1	1	2	42	7.4	Negative	Negative
SP123	38	1	1	1	1	1	2	1	1	2	1	2	1	2	2	2	1	192		2	2	1		2	2	1	2	2	2	2	0	0	2	2	0	2	0	1	2	1	2	1	2	43	8.0	Negative	Negative

## Sheet: Variables_Dictionary
Dictionary
Variables	Options
1.Sample	number
2.Age	In years
3.Sex	1.male/2.female
4.Marital Status	1.unmarried/ 2.accompanied
5.Racial self-declaration	1.white/2.non-white
6.Educational background	1.none to 8th grade/2.high School and University
7.Income	1.no income/ 2.with income
8. Assistance by Psychosocial Care Centers (CAPS)	1.yes/2.no
9.Use of licit and/or illicit drugs	1.yes/2.no
Alcohol consumption	1.yes/2.no
Tobacco use	1.yes/2.no
Marijuana use	1.yes/2.no
Cocaine use	1.yes/2.no
Crack use	1.yes/2.no
Other drugs	1.yes/2.no
10.Communication with family	1.yes/2.no
11.City of origin	1. São Paulo- SP/ 2.other cities
12.Travel to other cities	1.yes/2.no
13. Homelessness time (months)	in months
14. Resting place	alternatives below
Hostel	1.yes/2.no
Street	1.yes/2.no
Occupancy	1.yes/2.no
15.Causes for becoming homeless	alternatives below
Housing loss	1.yes/2.no
Alcohol and drugs	1.yes/2.no
Unemployment	1.yes/2.no
Other	1.yes/2.no
Family conflicts	1.yes/2.no
16.Pregnant woman	1.yes/2.no
17.Have children	1.yes/2.no
How many children	number
18.Have own children	1.live together/2.other people
19.Pet owner	1.yes/2.no
Dog owner	1.yes/2.no
How many dogs	number
Cat owner	1.yes/2.no
How many cats	number
20.Live alone	1. yes/ 2.no
21.Bath frequency	1.daily/ 2.sporadic
22.Wash clothes	1.yes/ 2.no
23.Change clothes frequency	1.daily/ 2.sporadic
24.Body lice bite	1.yes/ 2.no
25.Presence of body lice	1.yes/2.no
26.Packed cell volume (PCV)	value
27.Total plasma protein (TPP)	value
26.T. gondii	title/negative
27.HIV	positive/negative
